# Supplementary material for: Activity Landscape and Molecular Modeling to Explore the SAR of Dual Epigenetic Inhibitors: A Focus on G9a and DNMT1
Source: Molecules. 2018 Dec 11;23(12):3282. doi: 10.3390/molecules23123282 (PMC6321328; doi:10.3390/molecules23123282)
Supplement: Supplementary file 1 [file molecules-23-03282-s001.zip › Table_S1.csv]

Canonical_Smiles	Compound_ID	G9a_IC50_nM	pIC50_G9a	DNMT1_IC50_nM	pIC50_DNMT1
COc4cc3c(NC1CCN(C(C)C)CC1)nc(C2CCCCC2)nc3cc4OCCCN5CCCC5	1	55	7.259637311	2010	5.696803943
COc1cc3c(cc1OCCCN2CCCC2)/N=C(N)\C34CCC4	2	3.3	8.48148606	50000	4.301029996
NC1=NC(=O)N(C=N1)[C@@H]1O[C@H](CO)[C@@H](O)[C@H]1O	3	10000	5	300	6.522878745
O=C1/N=C(\N=C/N1[C@@H]2O[C@@H]([C@@H](O)C2)CO)N	4	10000	5	30	7.522878745
COc4cc3c(NC1CCN(C)CC1)cc(c2ccc(C)o2)nc3cc4OCCCN5CCCC5	5	8	8.096910013	382	6.417936637
CCc5ccc(c4cc(NC1CCN(C)CC1)c3cc(OC)c(OCCCN2CCCC2)cc3n4)o5	6	2	8.698970004	234	6.630784143
COc1cc2c(NC3CC3)cc(nc2cc1OCCCN4CCCC4)c5oc(C)cc5	7	436	6.360513511	1030	5.987162775
COc1cc2c(NC3CCCC3)cc(nc2cc1OCCCN4CCCC4)c5oc(C)cc5	8	735	6.133712661	1790	5.747146969
CNC(=O)CCNc3cc(c1ccc(C)o1)nc4cc(OCCN2CCCC2)c(OC)cc34	9	244	6.612610174	781	6.107348966
CNC(=O)CCNc1cc(nc2cc(OCCCN3CCCC3)c(OC)cc12)c4oc(C)cc4	10	105	6.978810701	1080	5.966576245
COc4cc3c(NCC1CCN(C)CC1)cc(c2ccc(C)o2)nc3cc4OCCN5CCCC5	11	146	6.835647144	297	6.527243551
COc4cc3c(NC1CCN(C)C(=O)C1)cc(c2ccc(C)o2)nc3cc4OCCCN5CCCC5	12	16	7.795880017	32	7.494850022
CCc1oc(cc1)c2cc(NCC3CCN(C)CC3)c4cc(OC)c(OCCCN5CCCC5)cc4n2	13	18	7.744727495	40	7.397940009
COc1cc2c(NCC3CCN(CC3)C(C)C)cc(nc2cc1OCCCN4CCCC4)c5oc(C)cc5	14	13	7.886056648	205	6.688246139
COc1cc2c(NC(C)(C)C3CCN(C)CC3)cc(nc2cc1OCCCN4CCCC4)c5oc(C)cc5	15	115	6.93930216	722	6.141462802
COc1cc2c(NCc3ccccc3)cc(nc2cc1OCCCN4CCCC4)c5oc(C)cc5	16	699	6.155522824	624	6.20481541
COc1cc2c(NC3CC4(CCN(C)CC4)C3)cc(nc2cc1OCCCN5CCCC5)c6oc(C)cc6	17	15	7.823908741	140	6.853871964
COc1cc2c(NC3CC4(CCN(CC4)C(C)C)C3)cc(nc2cc1OCCCN5CCCC5)c6oc(C)cc6	18	7	8.15490196	211	6.675717545
COc1cc2c(NC3CC4(CCN(C)C4)C3)cc(nc2cc1OCCCN5CCCC5)c6oc(C)cc6	19	11	7.958607315	201	6.696803943
CCc6ccc(c5cc(NC1CCC12CCN(C)CC2)c4cc(OC)c(OCCN3CCCC3)cc4n5)o6	20	63	7.200659451	123	6.910094889
CCc1oc(cc1)c2cc(NC3CCC34CCN(C)CC4)c5cc(OC)c(OCCCN6CCCC6)cc5n2	21	94	7.026872146	220	6.657577319
COc1cc2c(NC3CCC34CCN(C)C4)cc(nc2cc1OCCCN5CCCC5)c6oc(C)cc6	22	76	7.119186408	290	6.537602002
COc1cc2c(NC3C4CCC3CN(C)C4)cc(nc2cc1OCCCN5CCCC5)c6oc(C)cc6	23	41	7.387216143	235	6.628932138
COc1cc2c(NCC3C4CCC3CN(C)C4)cc(nc2cc1OCCCN5CCCC5)c6oc(C)cc6	24	21	7.677780705	261	6.583359493
CCc1oc(cc1)c2cc(NCC3C4CCC3CN(C)C4)c5cc(OC)c(OCCCN6CCCC6)cc5n2	25	5	8.301029996	80	7.096910013
COc1cc2c(NC3CC4CCC(C3)N4C)cc(nc2cc1OCCCN5CCCC5)c6oc(C)cc6	26	13	7.886056648	234	6.630784143
COc1cc2c(cc(nc2cc1OCCCN3CCCC3)c4oc(C)cc4)N(C)C5CCN(C)CC5	27	935	6.029188389	1320	5.879426069
Cc5ccc(c4cc(NC1CCN(C)CC1)c3ccc(OCCN2CCCC2)cc3n4)o5	28	2870	5.542118103	1870	5.728158393
Cc5ccc(c4cc(NC1CCN(C)CC1)c3cc(O)c(OCCN2CCCC2)cc3n4)o5	29	532	6.274088368	950	6.022276395
Cc5ccc(c4cc(NC1CCN(C)CC1)c3cc(Cl)c(OCCN2CCCC2)cc3n4)o5	30	859	6.066006836	645	6.190440285
Cc5ccc(c4cc(NC1CCN(C)CC1)c3cc(OC(F)(F)F)c(OCCN2CCCC2)cc3n4)o5	31	342	6.465973894	298	6.525783736
Cc5ccc(c4cc(NC1CCN(C)CC1)c3cc(CN)c(OCCN2CCCC2)cc3n4)o5	32	6110	5.21395879	2080	5.681936665
CN1CCC(CC1)Nc2cc(nc3cc(OCCCN4CCCC4)c(cc23)C#N)c5oc(C)cc5	33	1450	5.838631998	588	6.230622674
COc1cc2nc(cc(NC3CCN(C)CC3)c2cc1OC)c4oc(C)cc4	34	2060	5.68613278	750	6.124938737
CCc1oc(cc1)c2cc(NC3CCN(C)CC3)c4cc(OC)c(OCCCN(C)C)cc4n2	35	123	6.910094889	425	6.37161107
CCc1oc(cc1)c2cc(NC3CCN(C)CC3)c4cc(OC)c(OCCCN5CCC6(CC6)C5)cc4n2	36	599	6.222573178	212	6.673664139
CCc1oc(cc1)c2cc(NC3CCN(C)CC3)c4cc(OC)c(OCCCN5CCCCC5)cc4n2	37	21	7.677780705	247	6.607303047
CCc1oc(cc1)c2cc(NC3CCN(C)CC3)c4cc(OC)c(OCCCN5CCOCC5)cc4n2	38	3910	5.407823243	446	6.350665141
COc1cc2c(NC3CCN(C)CC3)cc(nc2cc1OCCCN4CCC(F)C4)c5oc(C)cc5	39	1470	5.832682665	833	6.079354999
COc1cc2c(NC3CCN(C)CC3)cc(nc2cc1OCC4CCNCC4)c5oc(C)cc5	40	838	6.076755981	73	7.13667714
COc1cc2c(NC3CCN(C)CC3)cc(nc2cc1OCC4CCN(C)CC4)c5oc(C)cc5	41	1150	5.93930216	83	7.080921908
COc1cc2c(NC3CCN(C)CC3)cc(nc2cc1OC4CCNCC4)c5oc(C)cc5	42	7550	5.122053048	414	6.382999659
COc1cc2c(NC3CCN(C)CC3)cc(nc2cc1OC4CC5(C4)CN(C)C5)c6oc(C)cc6	43	351	6.454692884	21	7.677780705
COc1cc2c(NC3CCN(C)CC3)cc(nc2cc1OC4CC5(C4)CN(C5)C(C)C)c6oc(C)cc6	44	378	6.4225082	83	7.080921908
COc1cc2c(NC3CCN(C)CC3)cc(nc2cc1OC4CC5(C4)CN(C5)C6CC6)c7oc(C)cc7	45	3260	5.4867824	494	6.306273051
COc1cc2c(NC3CC4(CCN(C)CC4)C3)cc(nc2cc1OCC5CCN(C)CC5)c6oc(C)cc6	46	3080	5.511449283	200	6.698970004
COc1cc2c(NCC3CCN(C)CC3)cc(nc2cc1OC4CC5(C4)CN(C)C5)c6oc(C)cc6	47	3220	5.492144128	475	6.32330639
COc1cc2c(NC3CC4(CCN(C)CC4)C3)cc(nc2cc1OC5CC6(C5)CN(C)C6)c7oc(C)cc7	48	3450	5.462180905	250	6.602059991
COc1cc2c(NC3CC4(CCN(CC4)C(C)C)C3)cc(nc2cc1OC5CC6(C5)CN(C)C6)c7oc(C)cc7	49	5130	5.289882635	187	6.728158393
COc1cc2c(NC3C4CCC3CN(C)C4)cc(nc2cc1OC5CC6(C5)CN(C)C6)c7oc(C)cc7	50	5410	5.266802735	501	6.300162274
